# Supplementary material for: Plasma proteomics-based risk scores for psoriasis prediction: a novel approach to early diagnosis
Source: Front Immunol. 2025 Jul 15;16:1618805. doi: 10.3389/fimmu.2025.1618805 (PMC12303817; doi:10.3389/fimmu.2025.1618805)
Supplement: Supplementary file 1 [file Table1.xlsx]

## Sheet: Table S1
Supplementary Table 1: Data collection from UK Biobank
	Train set		Test set
Characteristics	Psoriasis	Control	Psoriasis	Control
Male, n (%)	414 (55.42%)	16,771 (46.11%)	171 (22.20%)	7,102 (19.52%)
Baseline Age (years)	64.79	64.66	64.35	64.65
Smoking
No	676	32456	309	13924
Yes,on most or all day	66	2835	32	1187
Only occasionally	28	1017	9	431
Drinking
Never	34	1734	13	726
Previous	47	1387	17	611
Current	689	33155	320	14191
BMI (kg/m2)	28.38	27.47	27.67	27.44
Hypertension, n (%)	354 (45.97%)	12,169 (33.45%)	124 (35.43%)	5,150 (33.08%)
Triglycerides	1.93	1.74	1.74	1.75
Total Cholesterol	4.45	4.62	4.49	4.59
Non insulin dependent diabetes mellitus, n (%)	114 (14.81%)	3,327 (9.15%)	33 (9.43%)	1,417 (9.10%)

## Sheet: Table S2
Supplementary Table 2: Odd ratio of ProtRS
ORs of ProtRS-185 and polygenic risk scores in the risk predictive models
Exposure	Covariates	OR (95% CI) in train set	OR (95% CI) in test set
Protein risk score
NO.of participants/events		53,065/1,122
ProtRS-185	age+sex	3.439 (3.229, 3.667）	2.922 (2.676, 3.197）
ProtRS-185	clinical risk factors	3.387 (3.115, 3.689）	2.997 (2.661, 3.388）
Polygenic risk score models
NO.of participants/events		53,065/1,122
Polygenic risk score	age+sex	1.226 (1.133, 1.327）	1.161 (1.031, 1.306）
Polygenic risk score	clinical risk factors	1.186 (1.069, 1.316）	1.128 (0.964, 1.320）
ProtRS-185+Polygenic risk score models
NO.of participants/events		53,065/1,122
ProtRS-185+Polygenic risk score	age+sex
ProtRS-185		3.419 (3.209, 3.646）	2.910 (2.665, 3.184）
Polygenic risk score		1.138 (1.044, 1.240）	1.104 (0.972, 1.253）
ProtRS-185+Polygenic risk score	clinical risk factors
ProtRS-185		3.368 (3.097, 3.669）	2.985 (2.650, 3.376）
Polygenic risk score		1.108 (0.990, 1.239）	1.044 (0.884, 1.234）
ORs of ProtRS-26 and polygenic risk scores in the risk predictive models
Exposure	Covariates	OR (95% CI) in train set	OR (95% CI) in test set
protein risk score
NO.of participants/events		53,065/1,122
ProtRS-26	age+sex	2.757 (2.609, 2.916）	2.740 (2.527, 2.976）
ProtRS-26	clinical risk factors	2.764 (2.566, 2.982）	2.823 (2.532, 3.159）
Polygenic risk score models
NO.of participants/events		53,065/1,122
Polygenic risk score	age+sex	1.226 (1.133, 1.327）	1.161 (1.031, 1.306）
Polygenic risk score	clinical risk factors	1.186 (1.069, 1.316）	1.128 (0.964, 1.320）
ProtRS-26+Polygenic risk score models
NO.of participants/events		53,065/1,122
ProtRS-26+Polygenic risk score	age+sex
ProtRS-26		2.741 (2.593, 2.900）	2.727 (2.515, 2.963）
Polygenic risk score		1.136 (1.044, 1.236）	1.097 (0.967, 1.245）
ProtRS-26+Polygenic risk score	clinical risk factors
ProtRS-26		2.749 (2.551, 2.966）	2.816 (2.525, 3.152）
Polygenic risk score		1.104 (0.989, 1.233）	1.036 (0.877, 1.223）

## Sheet: Table S3
Supplementary Table 3: Proteins in ProtRSs
ProtRS-134	ProtRS-185	ProtRS-189	ProtRS-163	ProtRS-199	ProtRS-151	ProtRS-235	ProtRS-244	ProtRS-159	ProtRS-248
ACTA2	ACTA2	ACTA2	ACTA2	ADAM15	ABO	ACE	ACE	ACTA2	ACADM
AFM	ADAM15	ADAM15	ADAM15	ADAMTSL4	ADH4	ADAMTS16	ADAM15	AFM	ADAMTS16
AGR2	ADRA2A	ADAMTS16	ADGRE1	AFM	AFM	ADAMTS8	ADAMTS8	AGRP	AFM
AGRP	AFM	ADAMTSL4	ADRA2A	AGRP	AGRP	ADCYAP1R1	ADRA2A	AK1	AFP
ALMS1	AGR2	ADRA2A	AFM	AIDA	AKR1B10	AFM	AFM	AKR1B10	AGRP
ASS1	AGRP	AGRP	AGR2	AKR1B10	APOF	AGRP	AGR2	ALMS1	AKR1B10
ATP6V1D	AKR1B10	AHSA1	AGRP	ALMS1	ATF4	AKR1B10	AGRP	APOF	ALMS1
BCAN	APOF	AKR1B10	AKR1B10	ANK2	BCHE	ALMS1	AGT	ASS1	ANK2
BHLHE40	ASGR2	APOF	ANKRA2	APOF	BLOC1S2	ANK2	AKR1B10	ATP5F1D	ANKRA2
BLOC1S2	ATF4	ASGR2	ANP32C	ATF4	C2orf69	ARNTL	ALMS1	BAIAP2	APOA2
BOC	ATXN3	ATP5F1D	APOF	BCHE	C4BPB	ASPN	AMN	BLOC1S2	APOF
BRD3	BEX3	BEX3	ASRGL1	BCL2	CA6	ATF4	ANP32C	BRD3	ARHGEF10
C1QA	BGLAP	BPIFB2	BOC	BLOC1S2	CALCB	ATP1B3	AP2B1	C1QA	ASS1
C1QL2	BLOC1S2	C1QA	BTNL10	BRD3	CCER2	ATP5F1D	APOA2	C1R	ATF4
C1R	BOC	C1R	C1QA	BTD	CCL11	BCL2	APOF	C2orf69	ATP5F1D
C4BPB	C1QA	CA6	C1R	C1QA	CCL19	BLOC1S2	ASGR2	CA6	BCAN
CA6	C1QL2	CCL19	C4BPB	C1QBP	CCL26	BOLA1	ATF4	CANT1	BLOC1S2
CAMLG	C2orf69	CCL26	CA6	C1QL2	CCN1	BTLA	ATP5F1D	CBLN1	BRD3
CAPS	C4BPB	CCN1	CALCB	C1R	CD1C	C1QA	ATP6V1D	CCL13	C1QL2
CCL13	CA6	CD1C	CCL19	CA6	CD2	C4BPB	BCHE	CCL15	CCDC50
CCL19	CBLN1	CD300E	CCL26	CALCB	CD2AP	CA6	BOLA1	CCN1	CCL13
CCL3	CCL13	CD82	CCN1	CCL26	CD38	CARHSP1	C1QA	CD1C	CCL19
CCN1	CCL15	CD8A	CD1C	CCN1	CD6	CASP1	C1R	CD209	CCL5
CD1C	CCN1	CDSN	CD209	CD1C	CD74	CBLIF	C4BPB	CD48	CCN1
CD3E	CD1C	CEACAM1	CD3G	CD200R1	CD8A	CCL13	CA6	CD59	CD1C
CD59	CD209	CEACAM19	CD59	CD248	CDSN	CCL19	CARHSP1	CD6	CD200R1
CD6	CD3G	CEACAM21	CD82	CD82	CEACAM1	CCL26	CCL13	CD7	CD3E
CD8A	CD82	CEBPA	CD8A	CD8A	CEACAM5	CCL4	CCN1	CD82	CD48
CDSN	CD8A	CGB3_CGB5_CGB8	CDSN	CDSN	CEBPB	CCN1	CD1C	CDAN1	CD6
CLASP1	CDHR1	CLEC11A	CEACAM1	CEACAM19	CEP350	CD1C	CD27	CDSN	CD7
CLEC4C	CDSN	CLIC5	CEACAM19	CEACAM21	CGN	CD200R1	CD3E	CEACAM1	CD82
CLPS	CEP152	CNTN1	CLPS	CEBPA	CLPS	CD209	CD48	CEACAM19	CD8A
COL15A1	CFB	COL4A4	CNTNAP4	CEP350	CPVL	CD6	CD6	CGB3_CGB5_CGB8	CDCP1
COPB2	CHRDL2	CPVL	COL15A1	CETN3	CPXM2	CD7	CD82	CLIC5	CDH17
COPE	CLPS	CPXM2	COL28A1	CGN	CRIP2	CD82	CD8A	CLPS	CDSN
CPVL	COL28A1	CRIP2	COPE	CLEC3B	CRNN	CD8A	CDAN1	CNDP1	CEACAM1
CRIP2	COPE	CRTAC1	CPB2	CLEC6A	CRTAC1	CDAN1	CDSN	COL15A1	CEACAM6
CRTAC1	CPVL	CRYBB2	CPPED1	CLPS	CRTAP	CDHR1	CEACAM1	CPB2	CENPF
CRYBB2	CRHR1	CSF3	CPVL	CNDP1	CST6	CDHR5	CEACAM21	CPXM2	CFB
CST6	CRIP2	CST6	CRIP2	COPE	CTSE	CDSN	CEP152	CRIP2	CFD
CTSE	CRTAC1	CTAG1A_CTAG1B	CSF1R	CPQ	CTSH	CEACAM19	CGB3_CGB5_CGB8	CRTAP	CGN
CTSH	CSF3	CTSE	CSF3	CPVL	CTSV	CEBPB	CGN	CSDE1	CLIC5
CXCL8	CST6	CTSH	CST6	CPXM2	CXCL9	CENPF	CLIC5	CSF3	CLPS
DEFB4A_DEFB4B	CST7	CTSV	CTAG1A_CTAG1B	CRHR1	DDI2	CGB3_CGB5_CGB8	CLPS	CST6	CNDP1
DNAJA4	CTSE	DEFB4A_DEFB4B	CTSH	CRIP2	DEFB4A_DEFB4B	CGN	CNDP1	CTSE	CNTNAP4
DPP10	CXCL13	DHODH	CYB5R2	CRISP2	DPP10	CHGB	CNTN2	CTSH	COPE
ENTPD2	CXCL9	DPP10	DDA1	CRTAC1	EGFLAM	CLSTN2	COL15A1	CXCL9	CPB2
EREG	DEFB103A_DEFB103B	DUOX2	DDI2	CST6	EP300	CNDP1	COL28A1	DDI2	CPM
FABP2	DEFB4A_DEFB4B	DYNC1H1	DEFB116	CTSE	EPHA1	CNTNAP4	COL4A1	DEFB4A_DEFB4B	CPVL
FCGR2A	DHODH	EIF5A	DEFB4A_DEFB4B	CXCL8	FCGR2A	COCH	COL4A4	DHODH	CPXM2
FGF6	DKK3	ENOPH1	DHODH	DEFB4A_DEFB4B	FGF19	COL4A1	CPPED1	DNER	CRIP2
FUT3_FUT5	DNER	EPB41L5	DKK3	DHODH	FGF2	COL4A4	CPVL	DPP10	CRNN
GAL	DPP10	F3	DLL4	DLL4	FGFR4	COPE	CRIP2	EDEM2	CRTAC1
GASK1A	DUSP29	FCGR2A	DNER	DOC2B	FUT3_FUT5	CPM	CRTAC1	ENTPD2	CST6
GDNF	ECHDC3	FCRL2	DPP10	DPEP1	GAD2	CPVL	CRTAP	EP300	CST7
GID8	EDEM2	FGF19	DUOX2	DPP10	GAL	CPXM2	CRYBB2	EXTL1	CTAG1A_CTAG1B
GJA8	EPGN	FGF6	EDEM2	DUSP3	GALNT5	CRIP2	CSF3	FCER1A	CTSE
GPR15L	FABP2	FUT3_FUT5	EGFLAM	ECSCR	GASK1A	CRTAC1	CST6	FKBP7	CXCL8
GPR37	FABP3	FZD8	EIF5A	EDEM2	GID8	CRTAM	CTAG1A_CTAG1B	FUT3_FUT5	DDI2
GTF2IRD1	FCGR2A	GAL	ENPP5	EIF5A	GIP	CRYBB2	CTSE	FZD10	DEFB4A_DEFB4B
GZMB	FCRL2	GASK1A	F3	ENTPD2	GJA8	CSDE1	CTSH	GAD2	DHODH
HGFAC	FCRLB	GBP1	FAM171A2	EP300	GMPR	CSF3	CTSO	GAGE2A	DKK3
HRG	FGF2	GBP4	FCGR2A	EPS8L2	GPR15L	CST6	CXCL11	GAL	DLGAP5
ICAM5	FGF6	GID8	FGF6	F13B	GPR37	CTAG1A_CTAG1B	CXCL8	GAMT	DLL4
IDUA	FUT3_FUT5	GJA8	FLT1	FCGR2A	GRSF1	CTSE	CXCL9	GASK1A	DNAJA4
IGF2R	GAD2	GLIPR1	FUT3_FUT5	FCRL2	GSAP	CTSH	DDR1	GBP4	DPP10
IGHMBP2	GAL	GMPR	GAL	FCRL5	GZMH	CXCL16	DEFB4A_DEFB4B	GID8	ECHS1
IL17C	GASK1A	GPR15L	GALNT5	FDX2	HADH	CXCL9	DHODH	GJA8	EDEM2
IL17D	GBP4	GPR37	GASK1A	FGF2	HGFAC	CYB5R2	DLL4	GMPR	EGFLAM
IL18R1	GID8	GRSF1	GBP4	FGF6	HK2	DDI2	DNAJA4	GPR15L	ENPP2
IL19	GIP	GSAP	GID8	FUT3_FUT5	HRG	DEFB103A_DEFB103B	DNER	GPR37	ENTPD2
IL1RL1	GJA8	HGFAC	GJA8	GAD2	ICAM3	DEFB4A_DEFB4B	DPEP1	HCG22	EP300
IL22	GMPR	HIP1R	GPR15L	GAL	IDS	DKK3	DPP10	HGFAC	EPS8L2
IL36G	GNGT1	HMMR	GPR37	GALNT3	IFNAR1	DLL4	DYNLT1	HMMR	EREG
INSL3	GP5	HRC	GTF2IRD1	GASK1A	IFNL1	DPP10	EDEM2	HSD17B14	F13B
ITGAX	GPR15L	HS3ST3B1	GZMB	GDNF	IGF2R	DUSP29	EGFLAM	IFNAR1	F3
KIAA1549	GPR37	HS6ST2	HGFAC	GJA8	IGHMBP2	EDEM2	EP300	IGF2R	FCGR2A
KIF20B	HGFAC	ICAM3	HIP1R	GLIPR1	IGSF8	EFNB2	EPHA10	IGLON5	FCRL5
KIR2DL2	HRG	IFNAR1	HLA-A	GPR15L	IGSF9	EGFL7	EPS8L2	IL10RA	FDX1
KLB	IFNAR1	IGF2R	HMMR	GPR37	IL12RB2	EGFLAM	F3	IL12RB2	FETUB
KLK13	IGHMBP2	IGSF8	HTR1A	GZMB	IL17C	EIF5A	FCGR2A	IL19	FGF2
KLK7	IL10RA	IL13RA1	ICAM5	GZMH	IL18R1	EP300	FCRL2	IL22	FGF6
LBP	IL12RB2	IL17A	IFNL2	HADH	IL19	EPS8L2	FGF19	IL36G	FGFR2
LECT2	IL17A	IL17C	IL12RB2	HGFAC	IL22	F12	FGF6	INSL3	FOLR1
LGALS7_LGALS7B	IL17C	IL18R1	IL13	HRC	IL36G	FCGR2A	FKBP7	JMJD1C	FUT3_FUT5
LMNB1	IL18R1	IL19	IL17A	HRG	INSL3	FCRL5	FUT3_FUT5	KIF20B	FZD8
LRRC37A2	IL19	IL22	IL17C	HSD17B3	ITGAX	FGF9	FZD10	KIR2DL2	GAD2
MAEA	IL1RN	IL36G	IL18R1	ID4	KIAA1549	FGFR4	FZD8	KIT	GAL
MICB_MICA	IL22	ITGAX	IL19	IGF2R	KIF20B	FOLR1	GAGE2A	KLK11	GAMT
MMP8	IL36G	ITGB2	IL22	IGFBP1	KIR2DL2	FUT3_FUT5	GAL	KLK13	GAS6
MORF4L2	IL7	ITGB6	IL36G	IGSF8	KLK13	FZD10	GAMT	KLK7	GASK1A
MSMB	ITPR1	KCNH2	INSL3	IL12RB2	KLK7	GAD2	GASK1A	LMNB1	GBP2
MYCBP2	KIAA1549	KIAA1549	ITGAX	IL17A	LAMP3	GAL	GBP4	LRP11	GCLM
MYOM3	KIF20B	KIF20B	KIF20B	IL17C	LGALS7_LGALS7B	GASK1A	GCLM	MAP1LC3A	GGA1
MZB1	KIR2DL2	KIR2DL2	KIR2DL2	IL19	LHPP	GHRHR	GHRHR	MFAP5	GID8
NENF	KIR3DL1	KIR3DL1	KLB	IL22	LMNB1	GID8	GID8	MICB_MICA	GIP
NPPC	KIR3DL2	KIR3DL2	KLK13	IL36G	MANSC4	GIP	GIP	MMP10	GJA8
NPY	KLB	KLK13	LGALS7_LGALS7B	INHBC	MFAP5	GJA8	GJA8	MMP8	GLIPR1
NXPE4	KLK13	KLK7	LRIG3	ITGAX	MICB_MICA	GLIPR1	GMPR	MSMB	GLT8D2
OTOA	KLK7	LAIR2	LRP11	ITPR1	MMP10	GMPR	GNAS	MYCBP2	GNAS
PCSK7	KRT19	LAMP3	LTBP3	KCNH2	MMP8	GP5	GPR15L	MZB1	GPR15L
PI3	LCN15	LEFTY2	MAEA	KIAA1549	MSMB	GPR15L	GPR37	MZT1	GPR37
PLA2G2A	LEFTY2	LGALS7_LGALS7B	MAP1LC3A	KIF20B	MZB1	GPR37	GZMB	NECTIN4	HADH
PLA2G7	LGALS3BP	LPO	MICB_MICA	KIR2DL2	NENF	GRIK2	HADH	NOS3	HCG22
PREB	LGALS7_LGALS7B	LRCH4	MMP8	KIR3DL1	NFIC	HEPH	HK2	NPPB	HGFAC
PRR4	LHPP	LRIG3	MSMB	KIR3DL2	NPPC	HIP1R	HMMR	NPPC	HS6ST2
PRSS8	LMNB1	LRP11	MYCBP2	KLB	NRCAM	HMMR	HSD17B14	OSBPL2	HSD17B14
PRTN3	LRIG3	MAP1LC3A	MZB1	KLK13	NUBP1	HRG	HTR1A	OSM	ID4
RETN	LRP11	MBL2	MZT1	KLK7	OSBPL2	HSD17B14	ICAM5	PADI2	IFIT1
RNASET2	LRPAP1	MFAP5	NBL1	LAMP3	OSM	HSP90B1	ICOSLG	PCSK7	IFNAR1
RPA2	LRRC37A2	MICB_MICA	NFIC	LGALS7_LGALS7B	PCNA	ID4	ID4	PDGFRA	IGF2R
RRM2	LTBP2	MMP10	NPPC	LHPP	PCSK7	IDUA	IDUA	PI3	IGHMBP2
SCGB1A1	LTO1	MSMB	NPY	LIFR	PI3	IFNG	IFIT3	PIK3AP1	IL10RA
SELL	MDGA1	MSTN	NXPE4	LILRB1	PIK3AP1	IGF2R	IFNAR1	PLA2G2A	IL17A
SFTPD	MFAP5	MZB1	OSM	LILRB4	PLA2G2A	IGHMBP2	IGF2R	PLB1	IL17C
SMC3	MICB_MICA	MZT1	PCSK7	LILRB5	POMC	IGSF8	IGFBP6	PREB	IL18R1
SPARCL1	MSMB	NADK	PI3	LMNB1	PRG2	IL10RA	IGSF8	PRKD2	IL19
STEAP4	MYCBP2	NDRG1	PIK3AP1	LRIG3	PRKD2	IL12RB2	IL10RA	PRTN3	IL22
SV2A	MYOM2	NEDD4L	PLA2G2A	LRPAP1	PRSS8	IL17A	IL17C	PSMG3	IL2RG
TFF1	MZB1	NOS3	PNMA1	LRRC37A2	PSME2	IL17C	IL18R1	PTK7	IL3
TFF3	NBL1	NPPC	PROCR	LTO1	PTTG1	IL18R1	IL19	PXN	IL36G
TG	NECTIN4	NXPE4	PROK1	LUZP2	RBM19	IL19	IL22	RABEPK	INSL3
TGFBI	NFIC	OSM	PRSS8	LYPD8	RBM25	IL22	IL2RG	RARRES1	ITGAX
TNF	NPPB	PCSK7	PRTN3	MAEA	RETN	IL24	IL36G	RBPMS	JMJD1C
TNFRSF13C	NPY	PFKFB2	PYY	MANSC4	RIPK4	IL2RG	IL6	RETN	KHDC3L
TNFRSF17	NUBP1	PI3	RABEPK	MCTS1	RRM2	IL34	INSL4	RIPK4	KIF20B
TNFRSF1B	NUDT10	PLA2G2A	RETN	MFAP5	S100A16	IL36G	ITGAV	RNASE10	KIR2DL2
TNFSF10	OSTN	POMC	RNF4	MICB_MICA	S100A3	IL5RA	ITGAX	RNASET2	KIR3DL1
TP53	PAM	PON1	RRM2	MMP10	SERPINA6	INSL3	ITGB6	RPA2	KIR3DL2
TP53BP1	PCSK7	PON2	SCRIB	MMP8	SERPINC1	ITGA2	JMJD1C	RRM2	KIT
UPK3A	PI3	PPIE	SELL	MSMB	SFRP4	ITGAV	KCNIP4	S100A3	KLK13
VIT	PILRA	PRC1	SFRP1	NBL1	SLC28A1	ITGAX	KIF20B	SCGB2A2	KLK15
WFDC12	PMS1	PRG2	SLC13A1	NCAM2	SLC51B	ITGB2	KIR2DL2	SDC1	KLK7
WIF1	POMC	PRR4	SLC39A14	NECTIN4	SMC3	KIF20B	KLHL41	SELL	KLRK1
	PRG2	PRTN3	SMC3	NFIC	SMOC1	KIR2DL2	KLK13	SFRP1	L1CAM
	PRTN3	PRUNE2	SPARCL1	NLGN2	SPARCL1	KIR3DL1	KLK7	SMC3	LCN15
	PTEN	RABEPK	STEAP4	NOMO1	SPINK2	KIR3DL2	KRT19	SMOC2	LELP1
	PTPRM	RAC3	TEF	NOS3	STEAP4	KLHL41	LAIR2	ST6GAL1	LGALS3BP
	PTTG1	RETN	TFF3	NOTCH2	TCP11	KLK11	LGALS7_LGALS7B	STEAP4	LGALS7_LGALS7B
	RABEPK	RNASET2	TGFBI	NPPB	TGFBI	KLK12	LHPP	TCL1A	LILRB4
	RBM19	RNF4	TNF	NPPC	TNC	KLK13	LRCH4	TFF3	LMNB1
	RBPMS	RRM2	TNFRSF13C	PI3	TNFRSF17	KLK7	LRRC37A2	TGFBI	LRIG3
	REG3A	S100A3	TNFRSF17	PIKFYVE	TNFRSF4	LCP1	LYPD1	TIMD4	LRP11
	RETN	SCGB1A1	TNFRSF4	PLA2G2A	TNFSF10	LEO1	M6PR	TJP3	LRPAP1
	RIPK4	SCGB2A2	TNFSF10	POMC	TPRKB	LGALS7_LGALS7B	MICB_MICA	TNF	LRRC37A2
	RNASET2	SDC1	TP53	PRR4	TREH	LRIG3	MMP10	TNFRSF13B	LTO1
	RNF149	SDC4	TP53BP1	PRTN3	VIT	LRP11	MN1	TNFRSF17	LUZP2
	RPA2	SELE	TPBGL	PXN	WFDC12	LRTM2	MRPL46	TNFRSF4	LYPD3
	RRM2	SELL	TPM3	RABEPK	WFIKKN2	LUZP2	MSMB	TNFSF10	MAGEA3
	S100A3	SERPINA6	TPRKB	RAC3	ZP3	LYPD1	MYBPC1	TNNI3	MAP1LC3A
	SDC1	SERPINC1	TPSD1	RARRES1	ZP4	MAGEA3	MYL1	TREH	MDGA1
	SFRP1	SFRP1	TREH	RBM25		MANSC4	MYOM2	TTN	MICB_MICA
	SGSH	SFTPD	TREM2	RETN		MICB_MICA	MYOM3	UNG	MRPL46
	SH3BGRL2	SHBG	TSNAX	RPA2		MSMB	MZB1	USP47	MSMB
	SHBG	SIL1	VIM	RRM2		MTHFD2	MZT1	WARS	MST1
	SLAMF1	SLC13A1	VIT	S100A13		MYLPF	NDRG1	WFDC1	MYBPC1
	SMC3	SLC28A1	VSIG10	S100A3		MZB1	NECTIN4	WFDC12	MYCBP2
	SMOC1	SLC51B	VSTM1	SBSN		NAGA	NELL1	ZP3	MZB1
	SOX9	SNAP25	VTCN1	SCGB2A2		NBL1	NFIC	ZP4	NDRG1
	SPARCL1	SORCS2	WFDC1	SCRG1		NFIC	NLGN2		NEB
	SPINK2	SPARCL1	WFDC12	SCRIB		NFYA	NOMO1		NELL1
	SPTLC1	SPINK2	WFIKKN2	SDC1		NGFR	NOS1		NOMO1
	TBC1D17	SPTLC1	ZP4	SELE		NLGN2	NPPC		NOS2
	TFF3	STEAP4		SELPLG		NPPC	NRP1		NPPC
	TG	STX1B		SEPTIN3		NPY	NT5E		NPY
	THRAP3	TCL1A		SERPINA1		OLR1	NXPE4		OGT
	TMED1	TDO2		SERPINA6		OSBPL2	OLR1		OSM
	TNC	TFF1		SLC51B		PFDN2	OSBPL2		PAK4
	TNF	TFF3		SMC3		PGR	OSM		PDGFRA
	TNFRSF13C	TG		SPARCL1		PI16	PCDH9		PFKFB2
	TNFRSF17	TNF		SPINT3		PI3	PCSK7		PGR
	TNFRSF19	TNFRSF13B		SPTLC1		PINLYP	PDXDC1		PI3
	TNFSF10	TNFRSF17		ST3GAL1		PLA2G2A	PI3		PIKFYVE
	TNNI3	TNFRSF19		STEAP4		PRG2	PIKFYVE		PLA2G2A
	TP53	TNFRSF4		TANK		PROCR	PINLYP		PON3
	TP73	TNFSF10		TDO2		PROK1	PLA2G2A		PPIE
	TPSD1	TNNI3		TEF		PRR4	PODXL		PRKD2
	VAMP5	TP53		TEX101		PRTN3	PPM1A		PRR4
	VIM	TP53BP1		TFF3		PXDNL	PROCR		PRSS8
	VIT	TTN		TG		PYDC1	PROK1		PRTN3
	VSIG10	UBQLN3		TGFBI		RABEPK	PRR4		PTPRM
	VTCN1	UNG		TMED10		RAP1A	PRSS8		RABEPK
	WFDC12	VIT		TNF		RBM25	PRTN3		RAP1A
	WFIKKN2	VMO1		TNFRSF13B		RIPK4	PSMD5		RBM19
	ZP3	VSIG10		TNFRSF17		RNASET2	RAB39B		RBM25
		VTCN1		TNFRSF1B		RNF4	RABEPK		RETN
		WFDC12		TNFSF10		RPA2	RARRES1		RIPK4
		WFIKKN2		TP53		RRM2	RBPMS		RNF149
		ZP3		TP73		RYR1	RETN		RRM2
				TPRKB		S100A16	RIPK4		RUVBL1
				TRIM21		SCARB2	RNASET2		S100A16
				TSPAN15		SCGB1A1	RNF4		S100A3
				UHRF2		SCGB2A2	RPA2		SCGB1A1
				VAT1		SCRIB	RRM2		SELPLG
				VIM		SDC1	S100A16		SERPINA6
				VIT		SELE	S100A3		SERPINC1
				VSIG10		SELENOP	SCGB2A2		SEZ6L2
				WARS		SERPINA6	SCRG1		SFRP4
				WFDC12		SERPINA7	SELL		SFTPD
						SERPINC1	SERPINA6		SIGLEC5
						SFRP1	SFRP1		SKIV2L
						SFTPD	SFTPD		SLC13A1
						SGSH	SHBG		SLC28A1
						SLURP1	SIGLEC8		SLC51B
						SMC3	SIRPB1		SMC3
						SPARCL1	SLC34A3		SMOC1
						ST6GAL1	SMC3		SOWAHA
						STEAP4	SMOC1		SPARCL1
						TACSTD2	SNAP25		SPRING1
						TARM1	SOWAHA		SPRR3
						TCP11	SPARCL1		STC1
						TEF	SPINT3		STEAP4
						TFF1	STEAP4		STX1B
						TFF3	TEX101		SWAP70
						TG	TFF3		TCL1A
						TGFBI	TG		TCP11
						TJP3	TGFBI		TFF3
						TMEM25	TMED1		THBD
						TMPRSS11D	TMPRSS11D		TMEM25
						TNF	TNF		TMPRSS11B
						TNFRSF13B	TNFRSF13B		TNF
						TNFRSF13C	TNFRSF13C		TNFRSF13B
						TNFRSF17	TNFRSF17		TNFRSF13C
						TNFSF10	TNFRSF4		TNFRSF17
						TNNI3	TNNI3		TNFRSF4
						TPSD1	TNXB		TNFSF10
						TPT1	TP53		TP53
						TRAF3IP2	TP53BP1		TP53BP1
						TSNAX	TP53INP1		TPSD1
						VIT	TPT1		TPSG1
						VMO1	TREH		TPT1
						VSIG10	TREM2		TREH
						VTCN1	TSPAN15		UHRF2
						WFDC12	TSPAN7		ULBP2
						WFIKKN2	TXK		UPK3BL1
							TYRO3		UROS
							UHRF2		VAMP5
							VIT		VAT1
							VSIG10		VIM
							VSTM1		VIT
							VTCN1		VSIG10
							WFDC1		VSIG10L
							WFDC12		VTCN1
							WFIKKN2		WFDC12
									WFIKKN1
									WFIKKN2
									ZNF75D
									ZP4

## Sheet: Table S4
Supplementary Table 4: Proteins and coefficients of ProtRS
Proteins and coefficients of ProtRS-26			Proteins and coefficients of ProtRS-104			Proteins and coefficients of ProtRS-185
protein	coeff		protein	coeff		protein	coeff
AGRP;Agouti-related protein	-0.129831		AFM;Afamin	0.0656385		ACTA2;Actin, aortic smooth muscle	-0.0244058
CCN1;CCN family member 1	-0.118588		AGRP;Agouti-related protein	-0.179501		ADAM15;Disintegrin and metalloproteinase domain-containing protein 15	0.00597109
CD1C;T-cell surface glycoprotein CD1c	-0.0767216		AKR1B10;Aldo-keto reductase family 1 member B10	0.0863006		ADRA2A;Alpha-2A adrenergic receptor	-0.0135034
CDSN;Corneodesmosin	0.173231438405926		ALMS1;Alstrom syndrome protein 1	-0.0892583		AFM;Afamin	0.0115912
CRIP2;Cysteine-rich protein 2	-0.207638		APOF;Apolipoprotein F	0.0668125		AGR2;Anterior gradient protein 2 homolog	-0.0543288
CST6;Cystatin-M	-0.299456		ATF4;Cyclic AMP-dependent transcription factor ATF-4	0.0675981		AGRP;Agouti-related protein	-0.105406
DEFB4A_DEFB4B;Beta-defensin 4A	0.720289171244293		BLOC1S2;Biogenesis of lysosome-related organelles complex 1 subunit 2	0.130052		AKR1B10;Aldo-keto reductase family 1 member B10	0.0509543
DPP10;Inactive dipeptidyl peptidase 10	-0.0809103		C1QA;Complement C1q subcomponent subunit A	0.0825706		APOF;Apolipoprotein F	0.00531663
FUT3_FUT5;3-galactosyl-N-acetylglucosaminide 4-alpha-L-fucosyltransferase FUT3_4-galactosyl-N-acetylglucosaminide 3-alpha-L-fucosyltransferase FUT5	0.0786730300711254		C1R;Complement C1r subcomponent	0.0308674		ASGR2;Asialoglycoprotein receptor 2	0.0168864
GAL;Galanin peptides	-0.124908		C4BPB;C4b-binding protein beta chain	-0.056797		ATF4;Cyclic AMP-dependent transcription factor ATF-4	0.0247868
GASK1A;Golgi-associated kinase 1A	-0.0920173		CA6;Carbonic anhydrase 6	-0.0540203		ATXN3;Ataxin-3	-0.0109138
GJA8;Gap junction alpha-8 protein	0.0896638605641195		CCL13;C-C motif chemokine 13	-0.0644291		BEX3;Protein BEX3	-0.00571109
GPR15L;Protein GPR15L	0.112339980584267		CCL19;C-C motif chemokine 19	0.0199955		BGLAP;Osteocalcin	0.00599118
GPR37;Prosaposin receptor GPR37	-0.122904		CCN1;CCN family member 1	-0.0449947		BLOC1S2;Biogenesis of lysosome-related organelles complex 1 subunit 2	0.0521727
IL19;Interleukin-19	0.310731817179761		CD1C;T-cell surface glycoprotein CD1c	-0.0470117		BOC;Brother of CDO	-0.0100097
IL22;Interleukin-22	-0.209512		CD6;T-cell differentiation antigen CD6	0.0475363		C1QA;Complement C1q subcomponent subunit A	0.0154002
IL36G;Interleukin-36 gamma	0.103233390439212		CD82;CD82 antigen	0.0859012		C1QL2;Complement C1q-like protein 2	0.0286921
KIF20B;Kinesin-like protein KIF20B	-0.129597		CD8A;T-cell surface glycoprotein CD8 alpha chain	0.0796653		C2orf69;UPF0565 protein C2orf69	-0.00787816
KIR2DL2;Killer cell immunoglobulin-like receptor 2DL2	-0.0475287		CDSN;Corneodesmosin	0.220233		C4BPB;C4b-binding protein beta chain	-0.0311105
KLK13;Kallikrein-13	-0.145761		CEACAM1;Carcinoembryonic antigen-related cell adhesion molecule 1	0.0307358		CA6;Carbonic anhydrase 6	-0.0236641
MICB_MICA;MHC class I polypeptide-related sequence A_MHC class I polypeptide-related sequence B	-0.123003		CLPS;Colipase	-0.0703751		CBLN1;Cerebellin-1	0.034899
MSMB;Beta-microseminoprotein	-0.127171		COPE;Coatomer subunit epsilon	0.0609224		CCL13;C-C motif chemokine 13	-0.00420592
PI3;Elafin	0.43765244845143		CPVL;Probable serine carboxypeptidase CPVL	-0.0924472		CCL15;C-C motif chemokine 15	-0.00742708
RRM2;Ribonucleoside-diphosphate reductase subunit M2	0.182456858398604		CPXM2;Inactive carboxypeptidase-like protein X2	-0.0774186		CCN1;CCN family member 1	-0.0321264
TNFRSF17;Tumor necrosis factor receptor superfamily member 17	-0.183485		CRIP2;Cysteine-rich protein 2	-0.119396		CD1C;T-cell surface glycoprotein CD1c	-0.0429192
WFDC12;WAP four-disulfide core domain protein 12	0.073115142407416		CRTAC1;Cartilage acidic protein 1	0.0907274		CD209;CD209 antigen	-0.00978526
			CSF3;Granulocyte colony-stimulating factor	-0.0512058		CD3G;T-cell surface glycoprotein CD3 gamma chain	0.0134776
			CST6;Cystatin-M	-0.180657		CD82;CD82 antigen	0.0257807
			CTSE;Cathepsin E	0.115977		CD8A;T-cell surface glycoprotein CD8 alpha chain	0.0135503
			CTSH;Pro-cathepsin H	-0.0340542		CDHR1;Cadherin-related family member 1	-0.00110933
			DEFB4A_DEFB4B;Beta-defensin 4A	0.655477		CDSN;Corneodesmosin	0.120316
			DHODH;Dihydroorotate dehydrogenase	-0.102964		CEP152;Centrosomal protein of 152 kDa	-0.00722923
			DPP10;Inactive dipeptidyl peptidase 10	-0.0644292		CFB;Complement factor B	0.0102508
			EDEM2;ER degradation-enhancing alpha-mannosidase-like protein 2	0.0826387		CHRDL2;Chordin-like protein 2	-0.0108196
			EP300;Histone acetyltransferase p300	0.0413		CLPS;Colipase	-0.0126465
			FCGR2A;Low affinity immunoglobulin gamma Fc region receptor II-a	-0.0629452		COL28A1;Collagen alpha-1(XXVIII) chain	-0.00817488
			FGF6;Fibroblast growth factor 6	0.0739384		COPE;Coatomer subunit epsilon	0.00192917
			FUT3_FUT5;3-galactosyl-N-acetylglucosaminide 4-alpha-L-fucosyltransferase FUT3_4-galactosyl-N-acetylglucosaminide 3-alpha-L-fucosyltransferase FUT5	0.0844032		CPVL;Probable serine carboxypeptidase CPVL	-0.0286155
			GAD2;Glutamate decarboxylase 2	0.0703186		CRHR1;Corticotropin-releasing factor receptor 1	0.000640965
			GAL;Galanin peptides	-0.0673516		CRIP2;Cysteine-rich protein 2	-0.0592101
			GASK1A;Golgi-associated kinase 1A	-0.110306		CRTAC1;Cartilage acidic protein 1	0.0104688
			GID8;Glucose-induced degradation protein 8 homolog	-0.0956821		CSF3;Granulocyte colony-stimulating factor	-0.0216791
			GJA8;Gap junction alpha-8 protein	0.0836793		CST6;Cystatin-M	-0.176933
			GMPR;GMP reductase 1	-0.0702562		CST7;Cystatin-F	-0.00549972
			GPR15L;Protein GPR15L	0.148934		CTSE;Cathepsin E	0.0559411
			GPR37;Prosaposin receptor GPR37	-0.0537099		CXCL13;C-X-C motif chemokine 13	-0.00525148
			HGFAC;Hepatocyte growth factor activator	0.073477		CXCL9;C-X-C motif chemokine 9	0.012855
			IFNAR1;Interferon alpha/beta receptor 1	0.0655215		DEFB103A_DEFB103B;Beta-defensin 103	0.0194525
			IGF2R;Cation-independent mannose-6-phosphate receptor	-0.0377202		DEFB4A_DEFB4B;Beta-defensin 4A	0.558274
			IL12RB2;Interleukin-12 receptor subunit beta-2	-0.182761		DHODH;Dihydroorotate dehydrogenase	-0.010357
			IL17A;Interleukin-17A	0.0855702		DKK3;Dickkopf-related protein 3	-0.0165319
			IL17C;Interleukin-17C	-0.142196		DNER;Delta and Notch-like epidermal growth factor-related receptor	-0.0340639
			IL18R1;Interleukin-18 receptor 1	-0.0800949		DPP10;Inactive dipeptidyl peptidase 10	-0.00621643
			IL19;Interleukin-19	0.381995		DUSP29;Dual specificity phosphatase 29	-0.00678295
			IL22;Interleukin-22	-0.239992		ECHDC3;Enoyl-CoA hydratase domain-containing protein 3, mitochondrial	0.00563609
			IL36G;Interleukin-36 gamma	0.105783		EDEM2;ER degradation-enhancing alpha-mannosidase-like protein 2	0.0262941
			INSL3;Insulin-like 3	-0.0671078		EPGN;Epigen	-0.0167566
			ITGAX;Integrin alpha-X	0.038713		FABP2;Fatty acid-binding protein, intestinal	-0.000390075
			KIF20B;Kinesin-like protein KIF20B	-0.135852		FABP3;Fatty acid-binding protein, heart	-0.0319905
			KIR2DL2;Killer cell immunoglobulin-like receptor 2DL2	-0.081541		FCGR2A;Low affinity immunoglobulin gamma Fc region receptor II-a	-0.0365148
			KLK13;Kallikrein-13	-0.0847361		FCRL2;Fc receptor-like protein 2	-0.00132148
			KLK7;Kallikrein-7	-0.139273		FCRLB;Fc receptor-like B	-0.0227865
			LGALS7_LGALS7B;Galectin-7	-0.191264		FGF2;Fibroblast growth factor 2	0.0206203
			LMNB1;Lamin-B1	0.0645516		FGF6;Fibroblast growth factor 6	0.0293782
			LRIG3;Leucine-rich repeats and immunoglobulin-like domains protein 3	0.0800198		FUT3_FUT5;3-galactosyl-N-acetylglucosaminide 4-alpha-L-fucosyltransferase FUT3_4-galactosyl-N-acetylglucosaminide 3-alpha-L-fucosyltransferase FUT5	0.0182792
			LRP11;Low-density lipoprotein receptor-related protein 11	-0.0703691		GAD2;Glutamate decarboxylase 2	0.0303624
			MICB_MICA;MHC class I polypeptide-related sequence A_MHC class I polypeptide-related sequence B	-0.137363		GAL;Galanin peptides	-0.0403118
			MSMB;Beta-microseminoprotein	-0.0915701		GASK1A;Golgi-associated kinase 1A	-0.0282397
			MZB1;Marginal zone B- and B1-cell-specific protein	-0.0915277		GBP4;Guanylate-binding protein 4	-0.0241893
			NFIC;Nuclear factor 1 C-type	-0.0840281		GID8;Glucose-induced degradation protein 8 homolog	-0.00398254
			NPPC;C-type natriuretic peptide	0		GIP;Gastric inhibitory polypeptide	0.00377694
			OSM;Oncostatin-M	-0.0250947		GJA8;Gap junction alpha-8 protein	0.0237228
			PCSK7;Proprotein convertase subtilisin/kexin type 7	0.0568971		GMPR;GMP reductase 1	-0.0125906
			PI3;Elafin	0.517482		GNGT1;Guanine nucleotide-binding protein G(T) subunit gamma-T1	0.00692333
			PLA2G2A;Phospholipase A2, membrane associated	-0.0586617		GP5;Platelet glycoprotein V	0.00806142
			PRR4;Proline-rich protein 4	-0.00415481		GPR15L;Protein GPR15L	0.0742195
			PRTN3;Myeloblastin	-0.0828906		GPR37;Prosaposin receptor GPR37	-0.0159401
			RABEPK;Rab9 effector protein with kelch motifs	0.144029		HGFAC;Hepatocyte growth factor activator	0.0144711
			RETN;Resistin	-0.045431		HRG;Histidine-rich glycoprotein	0.0171516
			RIPK4;Receptor-interacting serine/threonine-protein kinase 4	0.073788		IFNAR1;Interferon alpha/beta receptor 1	0.0163882
			RNASET2;Ribonuclease T2	-0.08059		IGHMBP2;DNA-binding protein SMUBP-2	-0.00121075
			RPA2;Replication protein A 32 kDa subunit	0.069945		IL10RA;Interleukin-10 receptor subunit alpha	-0.0145222
			RRM2;Ribonucleoside-diphosphate reductase subunit M2	0.185762		IL12RB2;Interleukin-12 receptor subunit beta-2	-0.049599
			S100A3;Protein S100-A3	0.0925626		IL17A;Interleukin-17A	0.0288528
			SERPINA6;Corticosteroid-binding globulin	0.04469		IL17C;Interleukin-17C	-0.022006
			SFRP1;Secreted frizzled-related protein 1	-0.0949808		IL18R1;Interleukin-18 receptor 1	-0.0244065
			SMC3;Structural maintenance of chromosomes protein 3	-0.16525		IL19;Interleukin-19	0.325724
			SPARCL1;SPARC-like protein 1	-0.104473		IL1RN;Interleukin-1 receptor antagonist protein	-0.0169249
			STEAP4;Metalloreductase STEAP4	0.008474		IL22;Interleukin-22	-0.104691
			TFF3;Trefoil factor 3	-0.114163		IL36G;Interleukin-36 gamma	0.0650026
			TG;Thyroglobulin	-0.0877221		IL7;Interleukin-7	0.00612794
			TGFBI;Transforming growth factor-beta-induced protein ig-h3	0		ITPR1;Inositol 1,4,5-trisphosphate receptor type 1	0.00359573
			TNF;Tumor necrosis factor	0.155709		KIAA1549;UPF0606 protein KIAA1549	-0.0491741
			TNFRSF13B;Tumor necrosis factor receptor superfamily member 13B	-0.0281814		KIF20B;Kinesin-like protein KIF20B	-0.0441723
			TNFRSF13C;Tumor necrosis factor receptor superfamily member 13C	-0.110386		KIR2DL2;Killer cell immunoglobulin-like receptor 2DL2	-0.00306868
			TNFRSF17;Tumor necrosis factor receptor superfamily member 17	-0.0708993		KIR3DL1;Killer cell immunoglobulin-like receptor 3DL1	0.00795035
			TNFRSF4;Tumor necrosis factor receptor superfamily member 4	0.149405		KIR3DL2;Killer cell immunoglobulin-like receptor 3DL2	0.0319088
			TNFSF10;Tumor necrosis factor ligand superfamily member 10	-0.0362444		KLB;Beta-klotho	0.0279384
			TP53;Cellular tumor antigen p53	-0.0743168		KLK13;Kallikrein-13	-0.0277189
			VIT;Vitrin	-0.048646		KLK7;Kallikrein-7	-0.0725561
			VSIG10;V-set and immunoglobulin domain-containing protein 10	0.0654903		KRT19;Keratin, type I cytoskeletal 19	-0.00890126
			VTCN1;V-set domain-containing T-cell activation inhibitor 1	-0.0865871		LCN15;Lipocalin-15	0.0206248
			WFDC12;WAP four-disulfide core domain protein 12	0.16381		LEFTY2;Left-right determination factor 2	-0.000764399
			WFIKKN2;WAP, Kazal, immunoglobulin, Kunitz and NTR domain-containing protein 2	-0.110558		LGALS3BP;Galectin-3-binding protein	0.0167556
						LGALS7_LGALS7B;Galectin-7	-0.0957908
						LHPP;Phospholysine phosphohistidine inorganic pyrophosphate phosphatase	-0.017814
						LMNB1;Lamin-B1	0.0278428
						LRIG3;Leucine-rich repeats and immunoglobulin-like domains protein 3	0.0343802
						LRP11;Low-density lipoprotein receptor-related protein 11	-0.0187661
						LRPAP1;Alpha-2-macroglobulin receptor-associated protein	-0.000773377
						LRRC37A2;Leucine-rich repeat-containing protein 37A2	0.00230084
						LTBP2;Latent-transforming growth factor beta-binding protein 2	-0.0028185
						LTO1;Protein LTO1 homolog	-0.00331048
						MDGA1;MAM domain-containing glycosylphosphatidylinositol anchor protein 1	0.0391698
						MFAP5;Microfibrillar-associated protein 5	-0.00579324
						MICB_MICA;MHC class I polypeptide-related sequence A_MHC class I polypeptide-related sequence B	-0.0860741
						MSMB;Beta-microseminoprotein	-0.0481442
						MYCBP2;E3 ubiquitin-protein ligase MYCBP2	-0.0195322
						MYOM2;Myomesin-2	-0.00165105
						MZB1;Marginal zone B- and B1-cell-specific protein	-0.0734942
						NBL1;Neuroblastoma suppressor of tumorigenicity 1	-0.0443427
						NECTIN4;Nectin-4	-0.0142763
						NFIC;Nuclear factor 1 C-type	-0.0190682
						NPPB;Natriuretic peptides B	0.0204032
						NPY;Pro-neuropeptide Y	-0.000968845
						NUBP1;Cytosolic Fe-S cluster assembly factor NUBP1	-0.0226817
						NUDT10;Diphosphoinositol polyphosphate phosphohydrolase 3-alpha	6.35e-05
						OSTN;Osteocrin	-0.0124682
						PAM;Peptidyl-glycine alpha-amidating monooxygenase	0.0145779
						PCSK7;Proprotein convertase subtilisin/kexin type 7	0.0157127
						PI3;Elafin	0.43687
						PILRA;Paired immunoglobulin-like type 2 receptor alpha	0.00234163
						PMS1;PMS1 protein homolog 1	-0.0078859
						POMC;Pro-opiomelanocortin	-0.0284202
						PRG2;Bone marrow proteoglycan	0.00749251
						PRTN3;Myeloblastin	-0.00746295
						PTEN;Phosphatidylinositol 3,4,5-trisphosphate 3-phosphatase and dual-specificity protein phosphatase PTEN	-0.00776091
						PTPRM;Receptor-type tyrosine-protein phosphatase mu	0.00933991
						PTTG1;Securin	-0.00419161
						RABEPK;Rab9 effector protein with kelch motifs	0.0674382
						RBM19;Probable RNA-binding protein 19	0.00496119
						RBPMS;RNA-binding protein with multiple splicing	-0.012224
						REG3A;Regenerating islet-derived protein 3-alpha	-0.00986512
						RETN;Resistin	-0.0074853
						RIPK4;Receptor-interacting serine/threonine-protein kinase 4	0.0194578
						RNASET2;Ribonuclease T2	-0.0405131
						RNF149;E3 ubiquitin-protein ligase RNF149	0.00754065
						RPA2;Replication protein A 32 kDa subunit	0.0145858
						RRM2;Ribonucleoside-diphosphate reductase subunit M2	0.149106
						S100A3;Protein S100-A3	0.0637151
						SDC1;Syndecan-1	-0.0185987
						SFRP1;Secreted frizzled-related protein 1	-0.0440364
						SGSH;N-sulphoglucosamine sulphohydrolase	-0.04316
						SH3BGRL2;SH3 domain-binding glutamic acid-rich-like protein 2	-0.00975031
						SHBG;Sex hormone-binding globulin	0.0111086
						SLAMF1;Signaling lymphocytic activation molecule	-0.0218376
						SMC3;Structural maintenance of chromosomes protein 3	-0.0377372
						SMOC1;SPARC-related modular calcium-binding protein 1	-0.0302305
						SOX9;Transcription factor SOX-9	-0.00242916
						SPARCL1;SPARC-like protein 1	-0.0498906
						SPINK2;Serine protease inhibitor Kazal-type 2	-0.00122872
						SPTLC1;Serine palmitoyltransferase 1	-0.00344945
						TBC1D17;TBC1 domain family member 17	-0.0197205
						TFF3;Trefoil factor 3	-0.0366752
						TG;Thyroglobulin	-0.0290043
						THRAP3;Thyroid hormone receptor-associated protein 3	0.00686942
						TMED1;Transmembrane emp24 domain-containing protein 1	-0.00747175
						TNC;Tenascin	-0.0165684
						TNF;Tumor necrosis factor	0.109404
						TNFRSF13C;Tumor necrosis factor receptor superfamily member 13C	-0.035741
						TNFRSF17;Tumor necrosis factor receptor superfamily member 17	-0.0522505
						TNFRSF19;Tumor necrosis factor receptor superfamily member 19	-0.0244235
						TNFSF10;Tumor necrosis factor ligand superfamily member 10	-0.00471734
						TNNI3;Troponin I, cardiac muscle	-0.012738
						TP53;Cellular tumor antigen p53	-0.00976811
						TP73;Tumor protein p73	-0.0310537
						TPSD1;Tryptase delta	-0.00384547
						VAMP5;Vesicle-associated membrane protein 5	-0.0119323
						VIM;Vimentin	-0.0343091
						VIT;Vitrin	-0.0384856
						VSIG10;V-set and immunoglobulin domain-containing protein 10	0.00136095
						VTCN1;V-set domain-containing T-cell activation inhibitor 1	-0.0275101
						WFDC12;WAP four-disulfide core domain protein 12	0.0995616
						WFIKKN2;WAP, Kazal, immunoglobulin, Kunitz and NTR domain-containing protein 2	-0.045787
						ZP3;Zona pellucida sperm-binding protein 3	-0.0211071

## Sheet: Table S5
Supplementary Table 5: AUC of models
Model	AUC (95% CI)	Specificity	Sensitivity
Sex + Age	0.5178 (0.4854, 0.5503)	0.6602	0.410256
Sex + Age + Clinical risk factors	0.5535 (0.5121, 0.5949)	0.323051	0.780612
Sex + Age + ProtRS-185	0.7753 (0.7477, 0.8029)	0.872366	0.538462
Sex + Age + ProtRS-26	0.7809 (0.7535, 0.8082)	0.785843	0.652422
Sex + Age + ProtRS-104	0.5297 (0.4979, 0.5615)	0.666945	0.410256
PRS	0.5385 (0.5087, 0.5682)	0.400091	0.672365
PRS + ProtRS-185	0.7761 (0.7486, 0.8037)	0.838586	0.569801
PRS + ProtRS-26	0.7815 (0.7542, 0.8088)	0.787121	0.655271
PRS + ProtRS-104	0.5401 (0.5091, 0.5711)	0.760608	0.327635
Clinical risk factors	0.5475 (0.5052, 0.5897)	0.870756	0.228426
Clinical risk factors + ProtRS-185	0.7879 (0.7517, 0.8241)	0.762315	0.670051
Clinical risk factors + ProtRS-26	0.7983 (0.7635, 0.8331)	0.854495	0.593909
Clinical risk factors + ProtRS-104	0.5683 (0.5266, 0.6100)	0.837638	0.279188
Clinical risk factors + PRS	0.5596 (0.5182, 0.6010)	0.523701	0.57868
Clinical risk factors + PRS + ProtRS-185	0.7877 (0.7514, 0.8239)	0.764196	0.675127
Clinical risk factors + PRS + ProtRS-26	0.7986 (0.7638, 0.8335)	0.830486	0.614213
Clinical risk factors + PRS + ProtRS-104	0.5742 (0.5327, 0.6157)	0.621992	0.497462
ProtRS-26	0.7809 (0.7535, 0.8082)	0.802094	0.633523
ProtRS-185	0.7754 (0.7478, 0.803 )	0.867163	0.539773
